# Supplementary material for: Conditional GWAS of non-CG transposon methylation in Arabidopsis thaliana reveals major polymorphisms in five genes
Source: PLoS Genet. 2022 Sep 9;18(9):e1010345. doi: 10.1371/journal.pgen.1010345 (PMC9491579; doi:10.1371/journal.pgen.1010345)
Supplement: S1 Table — (XLSX) [file pgen.1010345.s001.xlsx]

## Sheet: Table S1
S1 Table. Linkage disequilibrium between five loci
	chr1:4035022	chr1:26253630	chr3:4496626	chr4:10422518	chr5:23553506
chr1:4035022	1	0.0049	0.0002	0.0148	0.0085
chr1:26253630		1	0.0139	0.005	5.53e-07
chr3:4496626			1	0.0018	1.74e-05
chr4:10422518				1	0.0025
chr5:23553506					1
