# Supplementary material for: Conditional GWAS of non-CG transposon methylation in Arabidopsis thaliana reveals major polymorphisms in five genes
Source: PLoS Genet. 2022 Sep 9;18(9):e1010345. doi: 10.1371/journal.pgen.1010345 (PMC9491579; doi:10.1371/journal.pgen.1010345)
Supplement: S2 Table — (XLSX) [file pgen.1010345.s002.xlsx]

## Sheet: Table S2
S2 Table. a priori genes identified by enrichment tests (FDR=0.2)
Gene ID	p-value	MAC	Gene name	SNPs
mCHG in CMT2 targeted TEs
N.D.
mCHG cov mCHH in CMT2 targeted TEs
AT1G65470	5.07	40	FAS1	Chr1:24319774
AT2G22740	4.04	53	SUVH6	Chr2:9658703
AT3G13724	6.42	210	MIR823A	Chr3:4496047
AT4G19020	6.86	301	CMT2	Chr4:10423278
AT5G58130	6.82	62	ROS3	Chr5:23517872
AT5G58230	9.17	64	MSI1	Chr5:23555910
AT5G66750	4.87	162	ATDDM1	Chr5:26649074
mCHG in RdDM targeted TEs
AT1G48410	6.51	202	AGO1	Chr1:17895231
AT2G40030	5.23	64	NRPE1	Chr2:16714815
AT5G23570	5.25	43	ATSGS3	Chr5:7943040
mCHG cov mCHH in RdDM targeted TEs
AT1G69770	7.38	290	CMT3	Chr1:26253630
AT3G13724	10.48	207	MIR823A	Chr3:4496626
AT4G19020	6.85	301	CMT2	Chr4:10423278
AT5G25480	4.71	44	DNMT2	Chr5:8873228
AT5G58130	4.63	64	ROS3	Chr5:23517938
AT5G58230	7.14	99	MSI1	Chr5:23553506
