# Supplementary material for: Conditional GWAS of non-CG transposon methylation in Arabidopsis thaliana reveals major polymorphisms in five genes
Source: PLoS Genet. 2022 Sep 9;18(9):e1010345. doi: 10.1371/journal.pgen.1010345 (PMC9491579; doi:10.1371/journal.pgen.1010345)
Supplement: S3 Table — (XLSX) [file pgen.1010345.s003.xlsx]

## Sheet: Table S3
S3 Table. The list of genes significantly affected in jmj26
	logFC	PValue	FDR	Gene annotation	Description	References
AT3G01345	-10.3899	3.04077e-09	6.44643e-05	Expressed protein	Induced in sdg4 mutant through H3K4me in pollen	[1]
AT5G35490	-3.35537	4.11391e-08	0.000353975	ATMRU1;mto 1 responding up 1	Identification of the candidate genes regulated by RNA-directed DNA methylation; inprinting gene	[2][3]
AT5G35935	13.0656	5.00908e-08	0.000353975	transposable element gene
AT1G11950	-4.61322	8.8333e-08	0.000468165	Transcription factor jumonji (jmjC) domain-containing protein (JMJ26)
AT1G75945	8.34825	2.40821e-07	0.00102108	hypothetical protein
AT3G22240	1.58072	3.38077e-07	0.00119454	ATHCYSTM9
AT1G64795	6.37501	5.38902e-07	0.0016321	hypothetical protein
AT5G35480	-3.17051	9.4219e-07	0.0024968	protein_coding	Identification of the candidate genes regulated by RNA-directed DNA methylation	[2]
AT2G04735	11.9017	2.25109e-06	0.00530257	long_noncoding_rna
AT3G14210	1.25008	5.02347e-06	0.0106498	ESM1;epithiospecifier modifier 1	Upregulated by DNA methylation inhibitor treatment	[4]
AT3G22231	2.50863	7.14106e-06	0.0128209	PCC1;pathogen and circadian controlled 1
AT4G01525	1.2734	7.25712e-06	0.0128209	SADHU5-1;transposable element gene
AT3G22235	1.88273	8.33293e-06	0.0135891	ATHCYSTM8
AT3G28510	4.21087	1.90394e-05	0.0288311	P-loop containing nucleoside triphosphate hydrolases superfamily protein
AT5G11330	-1.61602	2.25842e-05	0.0319191	FAD/NAD(P)-binding oxidoreductase family protein
AT1G18193	1.34292	2.59504e-05	0.0343843	hypothetical protein
AT2G14610	5.05944	3.78143e-05	0.0471566	ATPR1;pathogenesis-related gene 1
Reference
1. Cartagena JA, Matsunaga S, Seki M, Kurihara D, Yokoyama M, Shinozaki K, et al. The Arabidopsis SDG4 contributes to the regulation of pollen tube growth by methylation of histone H3 lysines 4 and 36 in mature pollen. Dev Biol. 2008;315: 355–368.
2. Kurihara Y, Matsui A, Kawashima M, Kaminuma E, Ishida J, Morosawa T, et al. Identification of the candidate genes regulated by RNA-directed DNA methylation in Arabidopsis. Biochem Biophys Res Commun. 2008;376: 553–557.
3. Hsieh T-F, Shin J, Uzawa R, Silva P, Cohen S, Bauer MJ, et al. Regulation of imprinted gene expression in Arabidopsis endosperm. Proc Natl Acad Sci U S A. 2011;108: 1755–1762.
4. Chang S, Pikaard CS. Transcript Profiling in Arabidopsis Reveals Complex Responses to Global Inhibition of DNA Methylation and Histone Deacetylation*, [boxs]. J Biol Chem. 2005;280: 796–804.
