# Supplementary material for: Conditional GWAS of non-CG transposon methylation in Arabidopsis thaliana reveals major polymorphisms in five genes
Source: PLoS Genet. 2022 Sep 9;18(9):e1010345. doi: 10.1371/journal.pgen.1010345 (PMC9491579; doi:10.1371/journal.pgen.1010345)
Supplement: S4 Table — (XLSX) [file pgen.1010345.s004.xlsx]

## Sheet: Table S4_
S4 Table. Lines carrying three mCHG-decreasing alleles with mCHH-decreasing NRPE1' allele
		Origin				Genotype
	Latitude	Longitude	Altitude	chr1:4035022	chr1:26253630	chr3:4496626	chr4:10423278	chr5:23555910
7063	29.2144	-13.4811	259	1	1	0	1	0
9606	31.48	-7.45	1538	0	1	0	1	1
9701	43.7	25.91	175	1	1	0	1	0
9710	41.85	23.13	359	0	1	1	1	0
9718	41.55	24.75	1117	0	1	1	1	0
9720	41.77	25.68	273	0	1	1	1	0
