# Supplementary material for: Conditional GWAS of non-CG transposon methylation in Arabidopsis thaliana reveals major polymorphisms in five genes
Source: PLoS Genet. 2022 Sep 9;18(9):e1010345. doi: 10.1371/journal.pgen.1010345 (PMC9491579; doi:10.1371/journal.pgen.1010345)
Supplement: S5 Table — (XLSX) [file pgen.1010345.s005.xlsx]

## Sheet: Table S5
S5 Table. Key resources
Resources	Source	Identifier
Deposited data
DNA methylation-C sequence data of natural populations	[1]	GSE43857
DNA methylation-C sequence data of epigenetic mutants	[2]	GSE39901; GSE38286
DNA methylation-C sequence data of epigenetic mutants (jmj26, mirna823a)	This study	GSE194406
RNA sequence data of natural population	[1]	GSE80744
RNA sequence data of mutants (jmj26)	This study	GSE194406
Experimental resources
Arabidopsis thaliana natural lines	[3]	N/A
Arabidopsis thaliana T-DNA insertion mutant line jmj26	The Nottingham Arabidopsis Stock Centre	SALKseq_069498.1
Arabidopsis thaliana EMS mutant line msi1	The Nottingham Arabidopsis Stock Centre	msi1-2 [10]
Arabidopsis thaliana mutant line CRISPR-MIR823A-6909	This paper	N/A
Arabidopsis thaliana mutant line CRISPR-MIR823A-9771	This paper	N/A
Arabidopsis thaliana transgenic line t-DNA insertion jmj26 pGreen0029 JMJ26-6909	This paper	N/A
Arabidopsis thaliana transgenic line t-DNA insertion jmj26 pGreen0029 JMJ26-5984	This paper	N/A
Software and algorithms
LIMIX v3.0.4	[4]	N/A
mixmogam	https://github.com/bvilhjal/mixmogam/blob/master/phenotypeData.py	N/A
Methylpy v1.2.9	[5]	N/A
STAR v2.7	[6]	N/A
featureCounts v2.0.1	[7]	N/A
edgeR v3.1	[8]	N/A
TEtoolkits	[9]	N/A
Reference
1. Kawakatsu T, Huang S-SC, Jupe F, Sasaki E, Schmitz RJ, Urich MA, et al. Epigenomic Diversity in a Global Collection of Arabidopsis thaliana Accessions. Cell. 2016;166: 492–505.
2. Stroud H, Greenberg MVC, Feng S, Bernatavichute YV, Jacobsen SE. Comprehensive analysis of silencing mutants reveals complex regulation of the Arabidopsis methylome. Cell. 2013;152: 352–364.
3. 1001 Genomes Consortium. 1,135 Genomes Reveal the Global Pattern of Polymorphism in Arabidopsis thaliana. Cell. 2016;166: 481–491.
4. Lippert C, Casale FP, Rakitsch B, Stegle O. LIMIX: genetic analysis of multiple traits. bioRxiv. 2014. Available: https://edoc.mdc-berlin.de/16584/
5. Schultz MD, He Y, Whitaker JW, Hariharan M, Mukamel EA, Leung D, et al. Human body epigenome maps reveal noncanonical DNA methylation variation. Nature. 2015;523: 212–216.
6. Dobin A, Davis CA, Schlesinger F, Drenkow J, Zaleski C, Jha S, et al. STAR: ultrafast universal RNA-seq aligner. Bioinformatics. 2013;29: 15–21.
7. Liao Y, Smyth GK, Shi W. The Subread aligner: fast, accurate and scalable read mapping by seed-and-vote. Nucleic Acids Res. 2013;41: e108.
8. Robinson MD, McCarthy DJ, Smyth GK. edgeR: a Bioconductor package for differential expression analysis of digital gene expression data. Bioinformatics. 2010;26: 139–140.
9. Jin Y, Tam OH, Paniagua E, Hammell M. TEtranscripts: a package for including transposable elements in differential expression analysis of RNA-seq datasets. Bioinformatics. 2015;31: 3593–3599.
10. Jullien PE, Mosquna A, Ingouff M, Sakata T, Ohad N, Berger F. Retinoblastoma and its binding partner MSI1 control imprinting in Arabidopsis. PLoS Biol. 2008;6: e194.
