# Supplementary material for: Conditional GWAS of non-CG transposon methylation in Arabidopsis thaliana reveals major polymorphisms in five genes
Source: PLoS Genet. 2022 Sep 9;18(9):e1010345. doi: 10.1371/journal.pgen.1010345 (PMC9491579; doi:10.1371/journal.pgen.1010345)
Supplement: S6 Table — (XLSX) [file pgen.1010345.s006.xlsx]

## Sheet: Table S6
S6 Table. Primer information
Name	Sequences	Description
miR823a_DT1-BsF	ATATATGGTCTCGATTGTGTCTGCCGCAGCAAACAAGTT	CRISPR/Cas9 sgRNA
miR823a_DT1-F0	TGTGTCTGCCGCAGCAAACAAGTTTTAGAGCTAGAAATAGC	CRISPR/Cas9 sgRNA
miR823a_DT2-R0	AACGCCCGAAATTCCGTTGTTACAATCTCTTAGTCGACTCTAC	CRISPR/Cas9 sgRNA
miR823a_DT2-BsR	ATTATTGGTCTCGAAACGCCCGAAATTCCGTTGTTACAA	CRISPR/Cas9 sgRNA
JMJ26_F	CAATCACAAGTCTTTTTAGGGTTTTTGA	Cloning
JMJ26_R	TGCCTTTTTGCAGATCATAAATGTGTAT	Cloning
SL_miR823	GAAAGAAGGCGAGGAGCAGATCGAGGAAGAAGACGGAAGAATGTGCGTCTCGCCTTCTTTCATCTTATA	qRT-PCR
miR823_qPCR_F	CGGCTGGGTGGTGATCA	qRT-PCR
uni_R_RT	CGAGGAAGAAGACGGAAGAAT	qRT-PCR
miR160	GAACTGCCTGGCTCCCT	qRT-PCR
CMT3_F	TTCACGGCTCGGTGGTTTTA	qRT-PCR
CMT3_R	CTCTGGGTGGTTATGCTGCA	qRT-PCR
JMJ26_F	ATGGAGGGTGAAGTTGCTACTAACG	qRT-PCR
JMJ26_R	GCGATCTAGCAATAATGTCTCCACTTC	qRT-PCR
MSI1_F	AGGGGTTGTGGAAGATGTTG	qRT-PCR
MSI1_R	TCGAATGAGCAACCACAGAC	qRT-PCR
SAND_F	AACTCTATGCAGCATTTGATCCACT	qRT-PCR
SAND_R	TGATTGCATATCTTTATCGCCATC	qRT-PCR
